# Supplementary material for: ONC201 Suppresses Neuroblastoma Growth by Interrupting Mitochondrial Function and Reactivating Nuclear ATRX Expression While Decreasing MYCN
Source: Int J Mol Sci. 2023 Jan 13;24(2):1649. doi: 10.3390/ijms24021649 (PMC9867473; doi:10.3390/ijms24021649)
Supplement: Supplementary file 1 [file ijms-24-01649-s001.zip]

Archive with 1 entries (1 files):
- ijms-1903210-supplementary.pdf
